# Supplementary material for: Methylene Blue Dye Adsorption from Wastewater Using Hydroxyapatite/Gold Nanocomposite: Kinetic and Thermodynamics Studies
Source: Nanomaterials (Basel). 2021 May 26;11(6):1403. doi: 10.3390/nano11061403 (PMC8227305; doi:10.3390/nano11061403)
Supplement: Supplementary file 1 [file nanomaterials-11-01403-s001.zip]

Archive with 2 entries (1 files):
- nanomaterials-1201656-supplementary/
- nanomaterials-1201656-supplementary/nanomaterials-1201656-supplementary.pdf
